# Supplementary material for: A radiometric timescale challenges the chronology of the iconic 1992 Guliya ice core
Source: Sci Adv. 2025 Sep 12;11(37):eadx8837. doi: 10.1126/sciadv.adx8837 (PMC12429011; doi:10.1126/sciadv.adx8837)
Supplement: Supplementary file 2 — Table S4 [file sciadv.adx8837_table_s4.zip]

Archive with 1 entries (1 files):
- sciadv.adx8837_table_s4.xlsx
