# Supplementary material for: A radiometric timescale challenges the chronology of the iconic 1992 Guliya ice core
Source: Sci Adv. 2025 Sep 12;11(37):eadx8837. doi: 10.1126/sciadv.adx8837 (PMC12429011; doi:10.1126/sciadv.adx8837)
Supplement: Supplementary file 2 — Table S4 [file sciadv.adx8837_table_s4.zip › sciadv.adx8837_table_s4.xlsx]

## Sheet: Sheet1
Samples and results of 14C dating. 14C analyses of WIOC and DOC extracted from the GP2021 ice core. Provided are 1σ uncertainties, or for calibrated ages the 1σ range, respectively. Note that BP stands for before present, with present indicating the year 1950 CE.
Core section #	Depth (m)	OC fraction analyzed	AMS Lab ID	Mass ice (g)	Mass carbon (μg C)	Concentration (μg C kg-1)	F14CAMS raw	δ13C (‰)	F14Ccross,const,pblk	F14Cin-situ	Calibrated age (yr cal BP)
GA100	50.390-50.745	WIOC	17590.1.1	424	60	138 ± 7	0.903 ± 0.015	-32	0.908 ± 0.015	n/r	687+83-127
		DOC	17319.1.1	220	34	147 ± 8	1.172 ± 0.011	-25	1.214 ± 0.034	F14C > 1.1 $	-
GA133	70.350-70.725	WIOC	17591.1.1	477	86	177 ± 9	0.895 ± 0.015	-31	0.898 ± 0.015	n/r	846+84-121
		DOC	17320.1.1	227	37	154 ± 8	1.230 ± 0.011	-21	1.266 ± 0.034	F14C > 1.1 $	-
GA166	89.780-90.125	WIOC	17592.1.1	476	135	280 ± 14	0.816 ± 0.014	-30	0.818 ± 0.015	n/r	1448+107-102
		DOC	17321.1.1	223	31	131 ± 8	0.988 ± 0.009	-22	1.014 ± 0.027	0.940 ± 0.046	(524+260-525)
GA183	99.770-100.050	WIOC	17593.1.1	294	50	163 ± 9	0.782 ± 0.014	-27	0.788 ± 0.015	n/r	1612+112-83
		DOC	17575.1.1	261	27	96 ± 6	n/d §	-	-	-	-
GA202	110.230-110.540	WIOC	17594.1.1	330	56	165 ± 9	0.781 ± 0.014	-27	0.786 ± 0.015	n/r	1687+93-87
		DOC	17576.1.1	298	32	100 ± 6	0.948 ± 0.010	-20	0.972 ± 0.025	0.878 ± 0.053
GA218	120.310-120.580	WIOC	17595.1.1	331	22	62 ± 4	0.868 ± 0.015	-25	0.886 ± 0.021	n/r	(884+164-155)
		DOC	17577.1.1	298	63	206 ± 7	1.150 ± 0.011	-23	1.168 ± 0.019	F14C > 1.1 $	-
GA234	130.170-130.520	WIOC	17596.1.1	415	22	50 ± 3	0.801 ± 0.015	-27	0.809 ± 0.019	n/r	1754+80-90
		DOC	17578.1.1	261	45	164 ± 7	n/d §	-	-	-	-
GA250	140.050-140.430	WIOC	17597.1.1	426	39	88 ± 5	0.796 ± 0.014	-28	0.801 ± 0.016	n/r	1851+126-108
		DOC	17579.1.1	268	34	120 ± 6	1.111 ± 0.011	-16	1.144 ± 0.031	F14C = 1.1 $	-
GA267	150.060-150.350	WIOC	17598.1.1	294	100	336 ± 18	0.756 ± 0.014	-27	0.757 ± 0.015	n/r	2021+113-134
		DOC	17580.1.1	261	34	125 ± 7	0.737 ± 0.009	-18	0.746 ± 0.015	0.670 ± 0.041	(3489+598-641)
GA275	155.070-155.460	WIOC	17815.1.1	488	108	219 ± 12	0.784 ± 0.012	-23	0.790 ± 0.013	n/r	2119+189-149
		DOC	18396.1.1	246	40	156 ± 7	0.769 ± 0.007	-19	0.778 ± 0.013	0.717 ± 0.034	(2798+529-458)
GA283	160.050-160.330	WIOC	17817.1.1	348	57	159 ± 9	0.813 ± 0.012	-22	0.820 ± 0.014	n/r	(1496+194-151)
		DOC	18397.1.1	285	71	242 ± 7	0.732 ± 0.007	-20	0.736 ± 0.009	0.696 ± 0.022	(3081+274-298)
GA291	165.020-165.360	WIOC	17819.1.1	423	83	194 ± 10	0.786 ± 0.013	-9	n/d &	-	-
		DOC	18398.1.1	272	48	169 ± 7	0.745 ± 0.007	-19	0.752 ± 0.011	0.696 ± 0.030	2383+154-85
GA299	170.420-170.955	WIOC	17821.1.1	418	92	217 ± 12	0.739 ± 0.012	-23	0.740 ± 0.012	n/r	2503+90-102
		DOC	18422.1.1	267	52	188 ± 7	0.731 ± 0.007	-18	0.736 ± 0.010	0.686 ± 0.028
GA302	172.420-172.730	WIOC	17823.1.1	386	72	182 ± 10	0.734 ± 0.012	-20	0.736 ± 0.013	n/r	2596+103-84
		DOC	18400.1.1	279	60	208 ± 7	0.768 ± 0.007	-18	0.774 ± 0.010	0.729 ± 0.026
GA304	173.820-174.130	WIOC	17825.1.1	345	55	154 ± 9	0.732 ± 0.012	-16	0.735 ± 0.015	n/r	2688+69-86
		DOC	18401.1.1	282	60	208 ± 7	0.796 ± 0.007	-21	0.803 ± 0.010	0.757 ± 0.026
GA305	174.450-174.780	WIOC	17827.1.1	386	50	126 ± 7	0.811 ± 0.012	-19	0.816 ± 0.015	n/r	(1532+167-160)
		DOC	18402.1.1	257	209	805 ± 19	n/d *	-9	-	-	-
§Too low and unstable AMS 12C current. *High concentration indicating contamination from leakage of ambient air, likely during DOC extraction or analysis (supported by δ13C). £Corrected for AMS cross contamination, constant contamination (i.e., AMS background) and procedural blank. &Significantly higher than expected δ13C indicating contamination from leakage of ambient air (supported by large di…
